# Supplementary material for: Structural Congeners of Izenamides Responsible for Cathepsin D Inhibition: Insights from Synthesis-Derived Elucidation
Source: Mar Drugs. 2023 Apr 28;21(5):281. doi: 10.3390/md21050281 (PMC10223608; doi:10.3390/md21050281)
Supplement: Supplementary file 1 [file marinedrugs-21-00281-s001.zip]

Archive with 1 entries (1 files):
- marinedrugs-2361954-supplementary.pdf
